# Supplementary material for: Beyond wind speed: Integrating oceanic indices and time-lagged features for superior wind energy prediction
Source: PLoS One. 2026 Mar 19;21(3):e0344167. doi: 10.1371/journal.pone.0344167 (PMC13001975; doi:10.1371/journal.pone.0344167)
Supplement: S1 Table — This table presents the validation performance metrics for Experiment A. (TEX) [file pone.0344167.s001.tex]

\documentclass{article}

% Language setting
\usepackage[english]{babel}
\usepackage[figurename=Sup.Figure]{caption}
\usepackage[tablename=Sup.Table]{caption}
% Set page size and margins
\usepackage[letterpaper,top=2cm,bottom=2cm,left=3cm,right=3cm,marginparwidth=1.75cm]{geometry}

% Useful packages
\usepackage{amsmath}
\usepackage{graphicx}\usepackage{longtable}
\usepackage{geometry}
\geometry{margin=1in}
\usepackage{adjustbox}
\usepackage{array}
\usepackage{booktabs}
\renewcommand{\arraystretch}{1.2}
\usepackage[colorlinks=true, allcolors=blue]{hyperref}
\usepackage{lscape}


% for easy author/affiliation handling
\usepackage{authblk}

\title{Supplementary file 1: \\Beyond Wind Speed: Integrating Oceanic Indices and Time-Lagged Features for Superior Wind Energy Prediction}

% Define authors and affiliations

\author[1,*]{Namal Rathnayake}
\author[2]{Mahesh Yadev}
\author[3]{Jeevani Jayasinghe}
\author[4]{Upaka Rathnayake}
\author[1]{Masashi Minamide}
\author[5]{Yukinobu Hoshino}


\affil[1]{Graduate School of Engineering, Faculty of Engineering, University of Tokyo, Hongo, Tokyo, 113-8656, Japan}
\affil[2]{Ministry of Water Supply, Irrigation and Energy, Koshi Province, C7PG+924, Nepal}
\affil[3]{Department of Electronics, Faculty of Engineering, Wayamba University, Kurunegala, 60170, Sri Lanka}
\affil[4]{Department of Civil Engineering and Construction, Faculty of Engineering and Design, Atlantic Technological University, Sligo, F91 YW50, Ireland}
\affil[5]{School of Systems Engineering, Kochi University of Technology, 185 Miyanokuchi, Tosayamada, Kami City, Kochi 782-8502, Japan}

% remove the date completely
\date{}

\begin{document}
\maketitle


% --> HERE: output the ToC and lists
\tableofcontents
% \clearpage

% \listoffigures    % if you plan to insert figures
\listoftables     % if you plan to insert tables
\clearpage

% Please add the following required packages to your document preamble:
% \usepackage{lscape}
\begin{landscape}
\begin{table}[]
\centering
\caption{Experiment A - Validation Results}
\label{tab:A-val}
\begin{tabular}{|l|l|l|l|l|l|l|}
\hline
Model Number & Model                           & RMSE    & MSE        & R2    & MAE    & MAPE \% \\ \hline
1            & Bagged Trees                    & 277.18  & 76826.12   & 0.91  & 183.46 & 29.51   \\ \hline
2            & Bilayered Neural Network        & 261.74  & 68508.10   & 0.92  & 186.06 & 29.06   \\ \hline
3            & Boosted Trees                   & 268.98  & 72350.05   & 0.91  & 181.36 & 26.43   \\ \hline
4            & Coarse Gaussian SVM             & 245.96  & 60497.17   & 0.93  & 178.59 & 31.93   \\ \hline
5            & Coarse Tree                     & 908.18  & 824787.77  & 0.00  & 830.50 & 167.58  \\ \hline
6            & Cubic SVM                       & 442.26  & 195589.55  & 0.76  & 343.39 & 51.10   \\ \hline
7            & Efficient Linear Least Squares  & 264.49  & 69954.20   & 0.92  & 204.82 & 44.50   \\ \hline
8            & Efficient Linear SVM            & 819.75  & 671990.14  & 0.19  & 649.33 & 84.97   \\ \hline
9            & Exponential GPR                 & 254.70  & 64872.50   & 0.92  & 177.44 & 28.11   \\ \hline
10           & Fine Gaussian SVM               & 344.63  & 118767.80  & 0.86  & 220.61 & 37.49   \\ \hline
11           & Fine Tree                       & 299.81  & 89888.12   & 0.89  & 208.36 & 29.54   \\ \hline
12           & Least Squares Regression Kernel & 339.75  & 115429.68  & 0.86  & 239.42 & 43.52   \\ \hline
13           & Linear                          & 264.38  & 69896.29   & 0.92  & 204.75 & 44.81   \\ \hline
14           & Linear SVM                      & 641.97  & 412130.65  & 0.50  & 489.00 & 62.70   \\ \hline
15           & Matern 5/2 GPR                  & 239.04  & 57141.20   & 0.93  & 164.85 & 28.01   \\ \hline
16           & Medium Gaussian SVM             & 258.19  & 66661.58   & 0.92  & 186.12 & 32.66   \\ \hline
17           & Medium Neural Network           & 311.23  & 96863.08   & 0.88  & 205.94 & 36.15   \\ \hline
18           & Medium Tree                     & 377.73  & 142676.25  & 0.83  & 260.39 & 36.91   \\ \hline
19           & Narrow Neural Network           & 266.58  & 71066.19   & 0.91  & 192.78 & 33.50   \\ \hline
20           & Quadratic SVM                   & 407.75  & 166259.97  & 0.80  & 327.18 & 58.87   \\ \hline
21           & Rational Quadratic GPR          & 240.26  & 57722.47   & 0.93  & 164.91 & 28.00   \\ \hline
22           & Squared Exponential GPR         & 240.25  & 57722.46   & 0.93  & 164.91 & 28.00   \\ \hline
23           & SVM Kernel                      & 1012.89 & 1025949.21 & -0.24 & 800.40 & 105.43  \\ \hline
24           & Trilayered Neural Network       & 228.56  & 52237.99   & 0.94  & 153.93 & 27.56   \\ \hline
25           & Wide Neural Network             & 305.30  & 93209.56   & 0.89  & 204.72 & 32.12   \\ \hline
\end{tabular}
\end{table}
\end{landscape}


\end{document}
