# Supplementary material for: Beyond wind speed: Integrating oceanic indices and time-lagged features for superior wind energy prediction
Source: PLoS One. 2026 Mar 19;21(3):e0344167. doi: 10.1371/journal.pone.0344167 (PMC13001975; doi:10.1371/journal.pone.0344167)
Supplement: S2 Table — This table presents the test performance metrics for Experiment A. (TEX) [file pone.0344167.s002.tex]

\documentclass{article}

% Language setting
\usepackage[english]{babel}
\usepackage[figurename=Sup.Figure]{caption}
\usepackage[tablename=Sup.Table]{caption}
% Set page size and margins
\usepackage[letterpaper,top=2cm,bottom=2cm,left=3cm,right=3cm,marginparwidth=1.75cm]{geometry}

% Useful packages
\usepackage{amsmath}
\usepackage{graphicx}\usepackage{longtable}
\usepackage{geometry}
\geometry{margin=1in}
\usepackage{adjustbox}
\usepackage{array}
\usepackage{booktabs}
\renewcommand{\arraystretch}{1.2}
\usepackage[colorlinks=true, allcolors=blue]{hyperref}
\usepackage{lscape}


% for easy author/affiliation handling
\usepackage{authblk}

\title{Supplementary file 2: \\Beyond Wind Speed: Integrating Oceanic Indices and Time-Lagged Features for Superior Wind Energy Prediction}

% Define authors and affiliations

\author[1,*]{Namal Rathnayake}
\author[2]{Mahesh Yadev}
\author[3]{Jeevani Jayasinghe}
\author[4]{Upaka Rathnayake}
\author[1]{Masashi Minamide}
\author[5]{Yukinobu Hoshino}


\affil[1]{Graduate School of Engineering, Faculty of Engineering, University of Tokyo, Hongo, Tokyo, 113-8656, Japan}
\affil[2]{Ministry of Water Supply, Irrigation and Energy, Koshi Province, C7PG+924, Nepal}
\affil[3]{Department of Electronics, Faculty of Engineering, Wayamba University, Kurunegala, 60170, Sri Lanka}
\affil[4]{Department of Civil Engineering and Construction, Faculty of Engineering and Design, Atlantic Technological University, Sligo, F91 YW50, Ireland}
\affil[5]{School of Systems Engineering, Kochi University of Technology, 185 Miyanokuchi, Tosayamada, Kami City, Kochi 782-8502, Japan}

% remove the date completely
\date{}

\begin{document}
\maketitle


% --> HERE: output the ToC and lists
\tableofcontents
% \clearpage

% \listoffigures    % if you plan to insert figures
\listoftables     % if you plan to insert tables
\clearpage


% Please add the following required packages to your document preamble:
% \usepackage{lscape}
\begin{landscape}
\begin{table}[]
\centering
\caption{Experiment A - Test Results}
\label{tab:A-test}
\begin{tabular}{|l|l|l|l|l|l|l|}
\hline
Model Number & Model                           & MAE    & MSE       & RMSE   & R2    & MAPE \% \\ \hline
1            & Bagged Trees                    & 210.02 & 137712.73 & 371.10 & 0.68  & 18.09   \\ \hline
2            & Bilayered Neural Network        & 188.60 & 113237.62 & 336.51 & 0.74  & 18.58   \\ \hline
3            & Boosted Trees                   & 212.60 & 142020.90 & 376.86 & 0.67  & 18.96   \\ \hline
4            & Coarse Gaussian SVM             & 256.45 & 125381.24 & 354.09 & 0.71  & 26.57   \\ \hline
5            & Coarse Tree                     & 626.48 & 435305.16 & 659.78 & 0.00  & 82.48   \\ \hline
6            & Cubic SVM                       & 304.41 & 126708.64 & 355.96 & 0.71  & 28.42   \\ \hline
7            & Efficient Linear Least Squares  & 254.33 & 133877.94 & 365.89 & 0.69  & 27.72   \\ \hline
8            & Efficient Linear SVM            & 442.96 & 335204.11 & 578.97 & 0.23  & 36.76   \\ \hline
9            & Exponential GPR                 & 186.62 & 95658.35  & 309.29 & 0.78  & 17.74   \\ \hline
10           & Fine Gaussian SVM               & 193.37 & 85631.96  & 292.63 & 0.80  & 19.51   \\ \hline
11           & Fine Tree                       & 228.31 & 115613.14 & 340.02 & 0.73  & 18.18   \\ \hline
12           & Least Squares Regression Kernel & 213.17 & 106502.99 & 326.35 & 0.75  & 22.77   \\ \hline
13           & Linear                          & 254.00 & 134753.85 & 367.09 & 0.69  & 27.64   \\ \hline
14           & Linear SVM                      & 494.05 & 418601.08 & 646.99 & 0.04  & 39.84   \\ \hline
15           & Matern 5/2 GPR                  & 236.31 & 145502.62 & 381.45 & 0.66  & 22.99   \\ \hline
16           & Medium Gaussian SVM             & 227.47 & 125578.90 & 354.37 & 0.71  & 22.35   \\ \hline
17           & Medium Neural Network           & 245.03 & 142768.18 & 377.85 & 0.67  & 23.46   \\ \hline
18           & Medium Tree                     & 179.36 & 75047.89  & 273.95 & 0.83  & 14.78   \\ \hline
19           & Narrow Neural Network           & 249.45 & 143870.48 & 379.30 & 0.67  & 24.53   \\ \hline
20           & Quadratic SVM                   & 292.23 & 119365.56 & 345.49 & 0.72  & 27.03   \\ \hline
21           & Rational Quadratic GPR          & 241.83 & 149953.30 & 387.24 & 0.65  & 23.42   \\ \hline
22           & Squared Exponential GPR         & 241.83 & 149953.30 & 387.24 & 0.65  & 23.42   \\ \hline
23           & SVM Kernel                      & 615.10 & 636156.31 & 797.59 & -0.47 & 48.94   \\ \hline
24           & Trilayered Neural Network       & 211.92 & 133601.74 & 365.52 & 0.69  & 19.92   \\ \hline
25           & Wide Neural Network             & 246.56 & 143840.26 & 379.26 & 0.67  & 23.58   \\ \hline
\end{tabular}
\end{table}
\end{landscape}


\end{document}
