# Supplementary material for: Beyond wind speed: Integrating oceanic indices and time-lagged features for superior wind energy prediction
Source: PLoS One. 2026 Mar 19;21(3):e0344167. doi: 10.1371/journal.pone.0344167 (PMC13001975; doi:10.1371/journal.pone.0344167)
Supplement: S3 Table — This table details the model configurations used in Experiment A. (TEX) [file pone.0344167.s003.tex]

\documentclass{article}

% Language setting
\usepackage[english]{babel}
\usepackage[figurename=Sup.Figure]{caption}
\usepackage[tablename=Sup.Table]{caption}
% Set page size and margins
\usepackage[letterpaper,top=2cm,bottom=2cm,left=3cm,right=3cm,marginparwidth=1.75cm]{geometry}

% Useful packages
\usepackage{amsmath}
\usepackage{graphicx}\usepackage{longtable}
\usepackage{geometry}
\geometry{margin=1in}
\usepackage{adjustbox}
\usepackage{array}
\usepackage{booktabs}
\renewcommand{\arraystretch}{1.2}
\usepackage[colorlinks=true, allcolors=blue]{hyperref}
\usepackage{lscape}


% for easy author/affiliation handling
\usepackage{authblk}

\title{Supplementary file 3: \\Beyond Wind Speed: Integrating Oceanic Indices and Time-Lagged Features for Superior Wind Energy Prediction}

% Define authors and affiliations

\author[1,*]{Namal Rathnayake}
\author[2]{Mahesh Yadev}
\author[3]{Jeevani Jayasinghe}
\author[4]{Upaka Rathnayake}
\author[1]{Masashi Minamide}
\author[5]{Yukinobu Hoshino}


\affil[1]{Graduate School of Engineering, Faculty of Engineering, University of Tokyo, Hongo, Tokyo, 113-8656, Japan}
\affil[2]{Ministry of Water Supply, Irrigation and Energy, Koshi Province, C7PG+924, Nepal}
\affil[3]{Department of Electronics, Faculty of Engineering, Wayamba University, Kurunegala, 60170, Sri Lanka}
\affil[4]{Department of Civil Engineering and Construction, Faculty of Engineering and Design, Atlantic Technological University, Sligo, F91 YW50, Ireland}
\affil[5]{School of Systems Engineering, Kochi University of Technology, 185 Miyanokuchi, Tosayamada, Kami City, Kochi 782-8502, Japan}

% remove the date completely
\date{}

\begin{document}
\maketitle


% --> HERE: output the ToC and lists
\tableofcontents
% \clearpage

% \listoffigures    % if you plan to insert figures
\listoftables     % if you plan to insert tables
\clearpage


% Please add the following required packages to your document preamble:
% \usepackage{graphicx}
% \usepackage{lscape}
\begin{landscape}
\begin{table}[]
\centering
\caption{Experiment A - Model Specifications }
\label{tab:A-mod}
\resizebox{\columnwidth}{!}{%
\begin{tabular}{|l|l|l|l|l|l|}
\hline
Model Number & Model                           & Prediction Speed (obs/sec) & Training Time (sec) & Compact Model Size (bytes) & Coder Model Size (bytes) \\ \hline
1            & Bagged Trees                    & 1959.94                    & 3.43                & 95474                      & 17284                    \\ \hline
2            & Bilayered Neural Network        & 10432.77                   & 3.41                & 6644                       & 2700                     \\ \hline
3            & Boosted Trees                   & 2195.58                    & 1.58                & 97982                      & 18266                    \\ \hline
4            & Coarse Gaussian SVM             & 10181.57                   & 3.44                & 3790                       & 946                      \\ \hline
5            & Coarse Tree                     & 10654.46                   & 1.05                & 2085                       & 216                      \\ \hline
6            & Cubic SVM                       & 10000.56                   & 3.01                & 3922                       & 1074                     \\ \hline
7            & Efficient Linear Least Squares  & 10827.94                   & 0.89                & 9337                       & 480                      \\ \hline
8            & Efficient Linear SVM            & 10445.48                   & 3.07                & 9369                       & 480                      \\ \hline
9            & Exponential GPR                 & 10514.84                   & 0.86                & 8533                       & 3382                     \\ \hline
10           & Fine Gaussian SVM               & 10768.34                   & 0.83                & 3870                       & 1026                     \\ \hline
11           & Fine Tree                       & 10569.58                   & 1.06                & 3849                       & 958                      \\ \hline
12           & Least Squares Regression Kernel & 7772.47                    & 0.84                & 7341                       & 1168                     \\ \hline
13           & Linear                          & 9434.29                    & 3.21                & 3852                       & 543                      \\ \hline
14           & Linear SVM                      & 8984.43                    & 3.21                & 4178                       & 1330                     \\ \hline
15           & Matern 5/2 GPR                  & 9962.36                    & 3.31                & 8527                       & 3376                     \\ \hline
16           & Medium Gaussian SVM             & 10030.09                   & 3.09                & 3790                       & 946                      \\ \hline
17           & Medium Neural Network           & 8731.51                    & 2.96                & 5232                       & 1812                     \\ \hline
18           & Medium Tree                     & 9181.8                     & 3.76                & 2589                       & 428                      \\ \hline
19           & Narrow Neural Network           & 10842.07                   & 1.52                & 4872                       & 1452                     \\ \hline
20           & Quadratic SVM                   & 10494.81                   & 0.87                & 3938                       & 1090                     \\ \hline
21           & Rational Quadratic GPR          & 7802.57                    & 2.63                & 8578                       & 3402                     \\ \hline
22           & Squared Exponential GPR         & 6168.68                    & 0.87                & 8547                       & 3396                     \\ \hline
23           & SVM Kernel                      & 4137.58                    & 3.13                & 7411                       & 1168                     \\ \hline
24           & Trilayered Neural Network       & 9728.15                    & 1.15                & 8416                       & 3948                     \\ \hline
25           & Wide Neural Network             & 8175.87                    & 1.79                & 7032                       & 3612                     \\ \hline
\end{tabular}%
}
\end{table}
\end{landscape}


\end{document}
