# Supplementary material for: Beyond wind speed: Integrating oceanic indices and time-lagged features for superior wind energy prediction
Source: PLoS One. 2026 Mar 19;21(3):e0344167. doi: 10.1371/journal.pone.0344167 (PMC13001975; doi:10.1371/journal.pone.0344167)
Supplement: S5 Table — This table presents the validation performance metrics for Experiment B. (TEX) [file pone.0344167.s005.tex]

\documentclass{article}

% Language setting
\usepackage[english]{babel}
\usepackage[figurename=Sup.Figure]{caption}
\usepackage[tablename=Sup.Table]{caption}
% Set page size and margins
\usepackage[letterpaper,top=2cm,bottom=2cm,left=3cm,right=3cm,marginparwidth=1.75cm]{geometry}

% Useful packages
\usepackage{amsmath}
\usepackage{graphicx}\usepackage{longtable}
\usepackage{geometry}
\geometry{margin=1in}
\usepackage{adjustbox}
\usepackage{array}
\usepackage{booktabs}
\renewcommand{\arraystretch}{1.2}
\usepackage[colorlinks=true, allcolors=blue]{hyperref}
\usepackage{lscape}


% for easy author/affiliation handling
\usepackage{authblk}

\title{Supplementary file 5: \\Beyond Wind Speed: Integrating Oceanic Indices and Time-Lagged Features for Superior Wind Energy Prediction}

% Define authors and affiliations

\author[1,*]{Namal Rathnayake}
\author[2]{Mahesh Yadev}
\author[3]{Jeevani Jayasinghe}
\author[4]{Upaka Rathnayake}
\author[1]{Masashi Minamide}
\author[5]{Yukinobu Hoshino}


\affil[1]{Graduate School of Engineering, Faculty of Engineering, University of Tokyo, Hongo, Tokyo, 113-8656, Japan}
\affil[2]{Ministry of Water Supply, Irrigation and Energy, Koshi Province, C7PG+924, Nepal}
\affil[3]{Department of Electronics, Faculty of Engineering, Wayamba University, Kurunegala, 60170, Sri Lanka}
\affil[4]{Department of Civil Engineering and Construction, Faculty of Engineering and Design, Atlantic Technological University, Sligo, F91 YW50, Ireland}
\affil[5]{School of Systems Engineering, Kochi University of Technology, 185 Miyanokuchi, Tosayamada, Kami City, Kochi 782-8502, Japan}

% remove the date completely
\date{}

\begin{document}
\maketitle


% --> HERE: output the ToC and lists
\tableofcontents
% \clearpage

% \listoffigures    % if you plan to insert figures
\listoftables     % if you plan to insert tables
\clearpage

% Please add the following required packages to your document preamble:
% \usepackage{graphicx}
\begin{table}[]
\centering
\caption{Experiment B - Validation Results }
\label{tab:my-table}
\resizebox{\columnwidth}{!}{%
\begin{tabular}{|l|l|l|l|l|l|l|}
\hline
Model Number & Model                           & RMSE    & MSE        & R2    & MAE    & MAPE \% \\ \hline
1            & Bagged Trees                    & 311.97  & 97324.99   & 0.88  & 221.74 & 39.52   \\ \hline
2            & Bilayered Neural Network        & 422.50  & 178503.58  & 0.78  & 323.59 & 48.96   \\ \hline
3            & Boosted Trees                   & 300.30  & 90179.69   & 0.89  & 204.73 & 45.09   \\ \hline
4            & Coarse Gaussian SVM             & 610.52  & 372729.31  & 0.55  & 489.07 & 74.18   \\ \hline
5            & Coarse Tree                     & 907.40  & 823370.65  & 0.00  & 830.05 & 38.95   \\ \hline
6            & Cubic SVM                       & 999.51  & 999012.87  & -0.21 & 806.86 & 82.59   \\ \hline
7            & Efficient Linear Least Squares  & 265.45  & 70463.40   & 0.91  & 202.69 & 41.73   \\ \hline
8            & Efficient Linear SVM            & 810.71  & 657255.13  & 0.20  & 639.68 & 41.39   \\ \hline
9            & Exponential GPR                 & 344.01  & 118339.86  & 0.86  & 249.11 & 41.39   \\ \hline
10           & Fine Gaussian SVM               & 905.27  & 819513.71  & 0.00  & 821.59 & 54.56   \\ \hline
11           & Fine Tree                       & 345.11  & 119101.78  & 0.86  & 238.57 & 35.41   \\ \hline
12           & Least Squares Regression Kernel & 538.08  & 289528.64  & 0.65  & 439.08 & 33.19   \\ \hline
13           & Linear                          & 281.81  & 79418.31   & 0.90  & 220.43 & 59.28   \\ \hline
14           & Linear SVM                      & 1006.40 & 1012841.17 & -0.23 & 813.94 & 90.20   \\ \hline
15           & Matern 5/2 GPR                  & 262.98  & 69156.59   & 0.92  & 191.21 & 74.26   \\ \hline
16           & Medium Gaussian SVM             & 478.26  & 228728.70  & 0.72  & 351.56 & 65.71   \\ \hline
17           & Medium Neural Network           & 430.40  & 185242.77  & 0.78  & 333.60 & 82.06   \\ \hline
18           & Medium Tree                     & 387.17  & 149902.94  & 0.82  & 267.33 & 61.11   \\ \hline
19           & Narrow Neural Network           & 452.42  & 204684.79  & 0.75  & 331.73 & 165.11  \\ \hline
20           & Quadratic SVM                   & 1003.36 & 1006731.16 & -0.22 & 810.81 & 167.85  \\ \hline
21           & Rational Quadratic GPR          & 260.47  & 67844.70   & 0.92  & 189.68 & 107.53  \\ \hline
22           & Squared Exponential GPR         & 260.47  & 67844.69   & 0.92  & 189.68 & 108.19  \\ \hline
23           & SVM Kernel                      & 1007.21 & 1014472.97 & -0.23 & 806.84 & 108.76  \\ \hline
24           & Trilayered Neural Network       & 522.98  & 273507.34  & 0.67  & 423.66 & 105.41  \\ \hline
25           & Wide Neural Network             & 397.04  & 157640.85  & 0.81  & 309.18 & 70.73   \\ \hline
\end{tabular}%
}
\end{table}


\end{document}
