# Supplementary material for: Beyond wind speed: Integrating oceanic indices and time-lagged features for superior wind energy prediction
Source: PLoS One. 2026 Mar 19;21(3):e0344167. doi: 10.1371/journal.pone.0344167 (PMC13001975; doi:10.1371/journal.pone.0344167)
Supplement: S6 Table — This table presents the test performance metrics for Experiment B. (TEX) [file pone.0344167.s006.tex]

\documentclass{article}

% Language setting
\usepackage[english]{babel}
\usepackage[figurename=Sup.Figure]{caption}
\usepackage[tablename=Sup.Table]{caption}
% Set page size and margins
\usepackage[letterpaper,top=2cm,bottom=2cm,left=3cm,right=3cm,marginparwidth=1.75cm]{geometry}

% Useful packages
\usepackage{amsmath}
\usepackage{graphicx}\usepackage{longtable}
\usepackage{geometry}
\geometry{margin=1in}
\usepackage{adjustbox}
\usepackage{array}
\usepackage{booktabs}
\renewcommand{\arraystretch}{1.2}
\usepackage[colorlinks=true, allcolors=blue]{hyperref}
\usepackage{lscape}


% for easy author/affiliation handling
\usepackage{authblk}

\title{Supplementary file 6: \\Beyond Wind Speed: Integrating Oceanic Indices and Time-Lagged Features for Superior Wind Energy Prediction}

% Define authors and affiliations

\author[1,*]{Namal Rathnayake}
\author[2]{Mahesh Yadev}
\author[3]{Jeevani Jayasinghe}
\author[4]{Upaka Rathnayake}
\author[1]{Masashi Minamide}
\author[5]{Yukinobu Hoshino}


\affil[1]{Graduate School of Engineering, Faculty of Engineering, University of Tokyo, Hongo, Tokyo, 113-8656, Japan}
\affil[2]{Ministry of Water Supply, Irrigation and Energy, Koshi Province, C7PG+924, Nepal}
\affil[3]{Department of Electronics, Faculty of Engineering, Wayamba University, Kurunegala, 60170, Sri Lanka}
\affil[4]{Department of Civil Engineering and Construction, Faculty of Engineering and Design, Atlantic Technological University, Sligo, F91 YW50, Ireland}
\affil[5]{School of Systems Engineering, Kochi University of Technology, 185 Miyanokuchi, Tosayamada, Kami City, Kochi 782-8502, Japan}

% remove the date completely
\date{}

\begin{document}
\maketitle


% --> HERE: output the ToC and lists
\tableofcontents
% \clearpage

% \listoffigures    % if you plan to insert figures
\listoftables     % if you plan to insert tables
\clearpage

% Please add the following required packages to your document preamble:
% \usepackage{graphicx}
\begin{table}[]
\centering
\caption{Experiment B - Test Results }
\label{tab:B-test}
\resizebox{\columnwidth}{!}{%
\begin{tabular}{|l|l|l|l|l|l|l|}
\hline
Model Number & Model                           & MAE    & MSE        & RMSE    & R2    & MAPE \% \\ \hline
1            & Bagged Trees                    & 248.83 & 151325.64  & 389.01  & 0.65  & 14.78   \\ \hline
2            & Bilayered Neural Network        & 388.40 & 261319.53  & 511.19  & 0.40  & 32.93   \\ \hline
3            & Boosted Trees                   & 314.16 & 217488.75  & 466.36  & 0.50  & 40.78   \\ \hline
4            & Coarse Gaussian SVM             & 347.49 & 146908.42  & 383.29  & 0.66  & 41.42   \\ \hline
5            & Coarse Tree                     & 626.48 & 435305.16  & 659.78  & 0.00  & 21.28   \\ \hline
6            & Cubic SVM                       & 602.12 & 631932.48  & 794.94  & -0.46 & 34.06   \\ \hline
7            & Efficient Linear Least Squares  & 296.46 & 137731.56  & 371.12  & 0.68  & 47.29   \\ \hline
8            & Efficient Linear SVM            & 443.64 & 339521.71  & 582.68  & 0.22  & 49.19   \\ \hline
9            & Exponential GPR                 & 371.15 & 209089.73  & 457.26  & 0.52  & 49.19   \\ \hline
10           & Fine Gaussian SVM               & 590.47 & 378224.75  & 615.00  & 0.13  & 53.79   \\ \hline
11           & Fine Tree                       & 296.11 & 231141.53  & 480.77  & 0.47  & 24.60   \\ \hline
12           & Least Squares Regression Kernel & 460.00 & 262086.20  & 511.94  & 0.40  & 23.52   \\ \hline
13           & Linear                          & 268.14 & 120068.50  & 346.51  & 0.72  & 48.29   \\ \hline
14           & Linear SVM                      & 622.02 & 649419.70  & 805.87  & -0.50 & 70.29   \\ \hline
15           & Matern 5/2 GPR                  & 384.66 & 188539.16  & 434.21  & 0.57  & 63.48   \\ \hline
16           & Medium Gaussian SVM             & 417.39 & 286876.62  & 535.61  & 0.34  & 60.55   \\ \hline
17           & Medium Neural Network           & 531.43 & 356323.51  & 596.93  & 0.18  & 35.20   \\ \hline
18           & Medium Tree                     & 179.36 & 75047.89   & 273.95  & 0.83  & 56.24   \\ \hline
19           & Narrow Neural Network           & 845.59 & 1029785.11 & 1014.78 & -1.37 & 76.06   \\ \hline
20           & Quadratic SVM                   & 617.13 & 644889.23  & 803.05  & -0.49 & 82.48   \\ \hline
21           & Rational Quadratic GPR          & 399.68 & 199968.53  & 447.18  & 0.54  & 45.38   \\ \hline
22           & Squared Exponential GPR         & 399.68 & 199968.51  & 447.18  & 0.54  & 48.54   \\ \hline
23           & SVM Kernel                      & 624.52 & 651128.51  & 806.93  & -0.50 & 49.51   \\ \hline
24           & Trilayered Neural Network       & 352.67 & 164099.90  & 405.09  & 0.62  & 50.01   \\ \hline
25           & Wide Neural Network             & 491.75 & 305387.72  & 552.62  & 0.30  & 109.54  \\ \hline
\end{tabular}%
}
\end{table}


\end{document}
