# Supplementary material for: Beyond wind speed: Integrating oceanic indices and time-lagged features for superior wind energy prediction
Source: PLoS One. 2026 Mar 19;21(3):e0344167. doi: 10.1371/journal.pone.0344167 (PMC13001975; doi:10.1371/journal.pone.0344167)
Supplement: S7 Table — This table details the model configurations used in Experiment B. (TEX) [file pone.0344167.s007.tex]

\documentclass{article}

% Language setting
\usepackage[english]{babel}
\usepackage[figurename=Sup.Figure]{caption}
\usepackage[tablename=Sup.Table]{caption}
% Set page size and margins
\usepackage[letterpaper,top=2cm,bottom=2cm,left=3cm,right=3cm,marginparwidth=1.75cm]{geometry}

% Useful packages
\usepackage{amsmath}
\usepackage{graphicx}\usepackage{longtable}
\usepackage{geometry}
\geometry{margin=1in}
\usepackage{adjustbox}
\usepackage{array}
\usepackage{booktabs}
\renewcommand{\arraystretch}{1.2}
\usepackage[colorlinks=true, allcolors=blue]{hyperref}
\usepackage{lscape}


% for easy author/affiliation handling
\usepackage{authblk}

\title{Supplementary file 7: \\Beyond Wind Speed: Integrating Oceanic Indices and Time-Lagged Features for Superior Wind Energy Prediction}

% Define authors and affiliations

\author[1,*]{Namal Rathnayake}
\author[2]{Mahesh Yadev}
\author[3]{Jeevani Jayasinghe}
\author[4]{Upaka Rathnayake}
\author[1]{Masashi Minamide}
\author[5]{Yukinobu Hoshino}


\affil[1]{Graduate School of Engineering, Faculty of Engineering, University of Tokyo, Hongo, Tokyo, 113-8656, Japan}
\affil[2]{Ministry of Water Supply, Irrigation and Energy, Koshi Province, C7PG+924, Nepal}
\affil[3]{Department of Electronics, Faculty of Engineering, Wayamba University, Kurunegala, 60170, Sri Lanka}
\affil[4]{Department of Civil Engineering and Construction, Faculty of Engineering and Design, Atlantic Technological University, Sligo, F91 YW50, Ireland}
\affil[5]{School of Systems Engineering, Kochi University of Technology, 185 Miyanokuchi, Tosayamada, Kami City, Kochi 782-8502, Japan}

% remove the date completely
\date{}

\begin{document}
\maketitle


% --> HERE: output the ToC and lists
\tableofcontents
% \clearpage

% \listoffigures    % if you plan to insert figures
\listoftables     % if you plan to insert tables
\clearpage


% Please add the following required packages t
% Please add the following required packages to your document preamble:
% \usepackage{graphicx}
% \usepackage{lscape}
\begin{landscape}
\begin{table}[]
\centering
\caption{Experiment B - Model Specifications}
\label{tab:B-mod}
\resizebox{\columnwidth}{!}{%
\begin{tabular}{|l|l|l|l|l|l|}
\hline
Model Number & Model                           & Prediction Speed (obs/sec) & Training Time (sec) & Compact Model Size (bytes) & Coder Model Size (bytes) \\ \hline
1            & Bagged Trees                    & 7583.098117                & 2.2705802           & 4076                       & 1827                     \\ \hline
2            & Bilayered Neural Network        & 6586.329707                & 3.181892            & 15520                      & 6166                     \\ \hline
3            & Boosted Trees                   & 6076.154469                & 2.839795            & 11000                      & 2055                     \\ \hline
4            & Coarse Gaussian SVM             & 7290.105707                & 2.596463            & 9717                       & 6873                     \\ \hline
5            & Coarse Tree                     & 1887.986462                & 1.9914953           & 143395                     & 19733                    \\ \hline
6            & Cubic SVM                       & 8239.871824                & 2.4268193           & 10959                      & 6403                     \\ \hline
7            & Efficient Linear Least Squares  & 7152.412615                & 0.9443307           & 14942                      & 9791                     \\ \hline
8            & Efficient Linear SVM            & 6842.80555                 & 4.049759            & 14962                      & 9811                     \\ \hline
9            & Exponential GPR                 & 5015.604102                & 1.7993508           & 14993                      & 9817                     \\ \hline
10           & Fine Gaussian SVM               & 5556.870453                & 3.2504915           & 14948                      & 9797                     \\ \hline
11           & Fine Tree                       & 2427.653673                & 3.7122355           & 144991                     & 20355                    \\ \hline
12           & Least Squares Regression Kernel & 7878.381139                & 0.9367692           & 5336                       & 2357                     \\ \hline
13           & Linear                          & 8244.904191                & 1.0948428           & 9187                       & 5155                     \\ \hline
14           & Linear SVM                      & 6168.256325                & 2.7701933           & 12844                      & 12671                    \\ \hline
15           & Matern 5/2 GPR                  & 7333.070791                & 1.642679            & 9093                       & 6249                     \\ \hline
16           & Medium Gaussian SVM             & 7692.965211                & 2.6832262           & 17495                      & 13987                    \\ \hline
17           & Medium Neural Network           & 8201.576525                & 0.9048303           & 11040                      & 2055                     \\ \hline
18           & Medium Tree                     & 7830.172264                & 1.7875649           & 9095                       & 5587                     \\ \hline
19           & Narrow Neural Network           & 7204.610951                & 2.9084426           & 10237                      & 7393                     \\ \hline
20           & Quadratic SVM                   & 7449.919982                & 3.2807197           & 3572                       & 1615                     \\ \hline
21           & Rational Quadratic GPR          & 6279.215796                & 1.8815449           & 10241                      & 7393                     \\ \hline
22           & Squared Exponential GPR         & 5321.874877                & 3.6040417           & 10241                      & 7393                     \\ \hline
23           & SVM Kernel                      & 4913.6472                  & 0.9324042           & 10329                      & 7393                     \\ \hline
24           & Trilayered Neural Network       & 6423.29515                 & 1.7074747           & 12914                      & 12671                    \\ \hline
25           & Wide Neural Network             & 8089.039352                & 3.3284198           & 7415                       & 3907                     \\ \hline
\end{tabular}%
}
\end{table}
\end{landscape}


\end{document}
