# Supplementary material for: Beyond wind speed: Integrating oceanic indices and time-lagged features for superior wind energy prediction
Source: PLoS One. 2026 Mar 19;21(3):e0344167. doi: 10.1371/journal.pone.0344167 (PMC13001975; doi:10.1371/journal.pone.0344167)
Supplement: S9 Table — This table presents the validation performance metrics for Experiment C. (TEX) [file pone.0344167.s009.tex]

\documentclass{article}

% Language setting
\usepackage[english]{babel}
\usepackage[figurename=Sup.Figure]{caption}
\usepackage[tablename=Sup.Table]{caption}
% Set page size and margins
\usepackage[letterpaper,top=2cm,bottom=2cm,left=3cm,right=3cm,marginparwidth=1.75cm]{geometry}

% Useful packages
\usepackage{amsmath}
\usepackage{graphicx}\usepackage{longtable}
\usepackage{geometry}
\geometry{margin=1in}
\usepackage{adjustbox}
\usepackage{array}
\usepackage{booktabs}
\renewcommand{\arraystretch}{1.2}
\usepackage[colorlinks=true, allcolors=blue]{hyperref}
\usepackage{lscape}


% for easy author/affiliation handling
\usepackage{authblk}

\title{Supplementary file 9: \\Beyond Wind Speed: Integrating Oceanic Indices and Time-Lagged Features for Superior Wind Energy Prediction}

% Define authors and affiliations

\author[1,*]{Namal Rathnayake}
\author[2]{Mahesh Yadev}
\author[3]{Jeevani Jayasinghe}
\author[4]{Upaka Rathnayake}
\author[1]{Masashi Minamide}
\author[5]{Yukinobu Hoshino}


\affil[1]{Graduate School of Engineering, Faculty of Engineering, University of Tokyo, Hongo, Tokyo, 113-8656, Japan}
\affil[2]{Ministry of Water Supply, Irrigation and Energy, Koshi Province, C7PG+924, Nepal}
\affil[3]{Department of Electronics, Faculty of Engineering, Wayamba University, Kurunegala, 60170, Sri Lanka}
\affil[4]{Department of Civil Engineering and Construction, Faculty of Engineering and Design, Atlantic Technological University, Sligo, F91 YW50, Ireland}
\affil[5]{School of Systems Engineering, Kochi University of Technology, 185 Miyanokuchi, Tosayamada, Kami City, Kochi 782-8502, Japan}

% remove the date completely
\date{}

\begin{document}
\maketitle


% --> HERE: output the ToC and lists
\tableofcontents
% \clearpage

% \listoffigures    % if you plan to insert figures
\listoftables     % if you plan to insert tables
\clearpage

% Please add the following required packages to your document preamble:
% \usepackage{graphicx}
\begin{table}[]
\centering
\caption{Experiment C - Validation Results }
\label{tab:C-val}
\resizebox{\columnwidth}{!}{%
\begin{tabular}{|l|l|l|l|l|l|l|}
\hline
Model Number & Model                           & RMSE   & MSE       & R2    & MAE    & MAPE \% \\ \hline
1            & Bagged Trees                    & 350.50 & 122850.80 & 0.85  & 258.16 & 45.65   \\ \hline
2            & Bilayered Neural Network        & 500.64 & 250642.46 & 0.69  & 405.36 & 86.95   \\ \hline
3            & Boosted Trees                   & 335.73 & 112712.62 & 0.86  & 225.50 & 45.69   \\ \hline
4            & Coarse Gaussian SVM             & 858.20 & 736506.18 & 0.07  & 711.03 & 124.83  \\ \hline
5            & Coarse Tree                     & 892.04 & 795730.15 & 0.00  & 806.44 & 170.59  \\ \hline
6            & Cubic SVM                       & 971.46 & 943729.66 & -0.19 & 771.47 & 109.76  \\ \hline
7            & Efficient Linear Least Squares  & 687.76 & 473011.92 & 0.41  & 586.80 & 143.87  \\ \hline
8            & Efficient Linear SVM            & 485.26 & 235480.31 & 0.70  & 395.17 & 86.38   \\ \hline
9            & Exponential GPR                 & 586.94 & 344499.61 & 0.57  & 479.94 & 113.56  \\ \hline
10           & Fine Gaussian SVM               & 891.38 & 794559.67 & 0.00  & 803.37 & 167.85  \\ \hline
11           & Fine Tree                       & 404.69 & 163773.80 & 0.79  & 324.18 & 60.69   \\ \hline
12           & Least Squares Regression Kernel & 737.18 & 543431.93 & 0.32  & 643.26 & 145.98  \\ \hline
13           & Linear                          & 485.62 & 235826.49 & 0.70  & 359.67 & 82.91   \\ \hline
14           & Linear SVM                      & 981.77 & 963878.00 & -0.21 & 775.03 & 107.69  \\ \hline
15           & Matern 5/2 GPR                  & 466.90 & 217997.28 & 0.73  & 368.02 & 86.53   \\ \hline
16           & Medium Gaussian SVM             & 631.26 & 398484.92 & 0.50  & 518.27 & 123.32  \\ \hline
17           & Medium Neural Network           & 476.26 & 226824.87 & 0.71  & 380.78 & 84.51   \\ \hline
18           & Medium Tree                     & 364.25 & 132679.64 & 0.83  & 274.70 & 44.08   \\ \hline
19           & Narrow Neural Network           & 516.25 & 266514.20 & 0.67  & 405.86 & 89.42   \\ \hline
20           & Quadratic SVM                   & 979.39 & 959204.74 & -0.21 & 774.11 & 108.18  \\ \hline
21           & Rational Quadratic GPR          & 469.56 & 220489.28 & 0.72  & 371.59 & 87.47   \\ \hline
22           & Squared Exponential GPR         & 892.04 & 795730.15 & 0.00  & 806.44 & 170.59  \\ \hline
23           & SVM Kernel                      & 985.10 & 970426.20 & -0.22 & 776.24 & 106.64  \\ \hline
24           & Trilayered Neural Network       & 469.37 & 220305.01 & 0.72  & 392.05 & 78.78   \\ \hline
25           & Wide Neural Network             & 482.28 & 232592.93 & 0.71  & 384.90 & 82.45   \\ \hline
\end{tabular}%
}
\end{table}


\end{document}
