# Supplementary material for: Beyond wind speed: Integrating oceanic indices and time-lagged features for superior wind energy prediction
Source: PLoS One. 2026 Mar 19;21(3):e0344167. doi: 10.1371/journal.pone.0344167 (PMC13001975; doi:10.1371/journal.pone.0344167)
Supplement: S10 Table — This table presents the test performance metrics for Experiment C. (TEX) [file pone.0344167.s010.tex]

\documentclass{article}

% Language setting
\usepackage[english]{babel}
\usepackage[figurename=Sup.Figure]{caption}
\usepackage[tablename=Sup.Table]{caption}
% Set page size and margins
\usepackage[letterpaper,top=2cm,bottom=2cm,left=3cm,right=3cm,marginparwidth=1.75cm]{geometry}

% Useful packages
\usepackage{amsmath}
\usepackage{graphicx}\usepackage{longtable}
\usepackage{geometry}
\geometry{margin=1in}
\usepackage{adjustbox}
\usepackage{array}
\usepackage{booktabs}
\renewcommand{\arraystretch}{1.2}
\usepackage[colorlinks=true, allcolors=blue]{hyperref}
\usepackage{lscape}


% for easy author/affiliation handling
\usepackage{authblk}

\title{Supplementary file 10: \\Beyond Wind Speed: Integrating Oceanic Indices and Time-Lagged Features for Superior Wind Energy Prediction}

% Define authors and affiliations

\author[1,*]{Namal Rathnayake}
\author[2]{Mahesh Yadev}
\author[3]{Jeevani Jayasinghe}
\author[4]{Upaka Rathnayake}
\author[1]{Masashi Minamide}
\author[5]{Yukinobu Hoshino}


\affil[1]{Graduate School of Engineering, Faculty of Engineering, University of Tokyo, Hongo, Tokyo, 113-8656, Japan}
\affil[2]{Ministry of Water Supply, Irrigation and Energy, Koshi Province, C7PG+924, Nepal}
\affil[3]{Department of Electronics, Faculty of Engineering, Wayamba University, Kurunegala, 60170, Sri Lanka}
\affil[4]{Department of Civil Engineering and Construction, Faculty of Engineering and Design, Atlantic Technological University, Sligo, F91 YW50, Ireland}
\affil[5]{School of Systems Engineering, Kochi University of Technology, 185 Miyanokuchi, Tosayamada, Kami City, Kochi 782-8502, Japan}

% remove the date completely
\date{}

\begin{document}
\maketitle


% --> HERE: output the ToC and lists
\tableofcontents
% \clearpage

% \listoffigures    % if you plan to insert figures
\listoftables     % if you plan to insert tables
\clearpage


% Please add the following required packages to your document preamble:
% \usepackage{graphicx}
\begin{table}[]
\centering
\caption{Experiment C - Test Results}
\label{tab:C-test}
\resizebox{\columnwidth}{!}{%
\begin{tabular}{|l|l|l|l|l|l|l|}
\hline
Model Number & Model                           & MAE    & MSE       & RMSE   & R2    & MAPE \% \\ \hline
1            & Bagged Trees                    & 132.66 & 38988.43  & 197.45 & 0.91  & 11.92   \\ \hline
2            & Bilayered Neural Network        & 336.49 & 135501.4  & 368.11 & 0.68  & 36.26   \\ \hline
3            & Boosted Trees                   & 99.1   & 10176.53  & 100.88 & 0.98  & 11.52   \\ \hline
4            & Coarse Gaussian SVM             & 455.32 & 364140.08 & 603.44 & 0.13  & 29.13   \\ \hline
5            & Coarse Tree                     & 581.46 & 436684.53 & 660.82 & -0.04 & 57.37   \\ \hline
6            & Cubic SVM                       & 621.16 & 642484.6  & 801.55 & -0.54 & 42.21   \\ \hline
7            & Efficient Linear Least Squares  & 351.98 & 182915.92 & 427.69 & 0.56  & 29.51   \\ \hline
8            & Efficient Linear SVM            & 256.08 & 107996.94 & 328.63 & 0.74  & 17.8    \\ \hline
9            & Exponential GPR                 & 207.88 & 82630.02  & 287.45 & 0.8   & 13.19   \\ \hline
10           & Fine Gaussian SVM               & 577.85 & 441456.94 & 664.42 & -0.06 & 56.13   \\ \hline
11           & Fine Tree                       & 306.44 & 125306.29 & 353.99 & 0.7   & 25.99   \\ \hline
12           & Least Squares Regression Kernel & 353.3  & 181439.59 & 425.96 & 0.57  & 29.54   \\ \hline
13           & Linear                          & 300.18 & 157786.88 & 397.22 & 0.62  & 36.5    \\ \hline
14           & Linear SVM                      & 640.29 & 690137.14 & 830.74 & -0.65 & 42.87   \\ \hline
15           & Matern 5/2 GPR                  & 324.13 & 148372.29 & 385.19 & 0.65  & 38.37   \\ \hline
16           & Medium Gaussian SVM             & 267.91 & 111836.31 & 334.42 & 0.73  & 19.79   \\ \hline
17           & Medium Neural Network           & 343.67 & 130346.84 & 361.04 & 0.69  & 34.97   \\ \hline
18           & Medium Tree                     & 222.55 & 198461.5  & 445.49 & 0.53  & 20.54   \\ \hline
19           & Narrow Neural Network           & 405.85 & 198822.32 & 445.89 & 0.52  & 39.51   \\ \hline
20           & Quadratic SVM                   & 634.15 & 673694.52 & 820.79 & -0.61 & 42.72   \\ \hline
21           & Rational Quadratic GPR          & 334.44 & 153530.85 & 391.83 & 0.63  & 39.38   \\ \hline
22           & Squared Exponential GPR         & 581.46 & 436684.53 & 660.82 & -0.04 & 57.37   \\ \hline
23           & SVM Kernel                      & 640.83 & 690704.39 & 831.09 & -0.65 & 42.97   \\ \hline
24           & Trilayered Neural Network       & 360.26 & 154696.34 & 393.31 & 0.63  & 37.06   \\ \hline
25           & Wide Neural Network             & 407.13 & 202583.65 & 450.09 & 0.52  & 41.42   \\ \hline
\end{tabular}%
}
\end{table}

\end{document}
