# Supplementary material for: Beyond wind speed: Integrating oceanic indices and time-lagged features for superior wind energy prediction
Source: PLoS One. 2026 Mar 19;21(3):e0344167. doi: 10.1371/journal.pone.0344167 (PMC13001975; doi:10.1371/journal.pone.0344167)
Supplement: S11 Table — This table details the model configurations used in Experiment C. (TEX) [file pone.0344167.s011.tex]

\documentclass{article}

% Language setting
\usepackage[english]{babel}
\usepackage[figurename=Sup.Figure]{caption}
\usepackage[tablename=Sup.Table]{caption}
% Set page size and margins
\usepackage[letterpaper,top=2cm,bottom=2cm,left=3cm,right=3cm,marginparwidth=1.75cm]{geometry}

% Useful packages
\usepackage{amsmath}
\usepackage{graphicx}\usepackage{longtable}
\usepackage{geometry}
\geometry{margin=1in}
\usepackage{adjustbox}
\usepackage{array}
\usepackage{booktabs}
\renewcommand{\arraystretch}{1.2}
\usepackage[colorlinks=true, allcolors=blue]{hyperref}
\usepackage{lscape}


% for easy author/affiliation handling
\usepackage{authblk}

\title{Supplementary file 11: \\Beyond Wind Speed: Integrating Oceanic Indices and Time-Lagged Features for Superior Wind Energy Prediction}

% Define authors and affiliations

\author[1,*]{Namal Rathnayake}
\author[2]{Mahesh Yadev}
\author[3]{Jeevani Jayasinghe}
\author[4]{Upaka Rathnayake}
\author[1]{Masashi Minamide}
\author[5]{Yukinobu Hoshino}


\affil[1]{Graduate School of Engineering, Faculty of Engineering, University of Tokyo, Hongo, Tokyo, 113-8656, Japan}
\affil[2]{Ministry of Water Supply, Irrigation and Energy, Koshi Province, C7PG+924, Nepal}
\affil[3]{Department of Electronics, Faculty of Engineering, Wayamba University, Kurunegala, 60170, Sri Lanka}
\affil[4]{Department of Civil Engineering and Construction, Faculty of Engineering and Design, Atlantic Technological University, Sligo, F91 YW50, Ireland}
\affil[5]{School of Systems Engineering, Kochi University of Technology, 185 Miyanokuchi, Tosayamada, Kami City, Kochi 782-8502, Japan}

% remove the date completely
\date{}

\begin{document}
\maketitle


% --> HERE: output the ToC and lists
\tableofcontents
% \clearpage

% \listoffigures    % if you plan to insert figures
\listoftables     % if you plan to insert tables
\clearpage

% Please add the following required packages to your document preamble:
% \usepackage{graphicx}
% \usepackage{lscape}
\begin{landscape}
\begin{table}[]
\centering
\caption{Experiment C - Model Specifications}
\label{tab:C-mod}
\resizebox{\columnwidth}{!}{%
\begin{tabular}{|l|l|l|l|l|l|}
\hline
Model Number & Model                           & Prediction Speed (obs/sec) & Training Time (sec) & Compact Model Size (bytes) & Coder Model Size (bytes) \\ \hline
1            & Bagged Trees                    & 919.0547842                & 2.1801786           & 761911                     & 40787                    \\ \hline
2            & Bilayered Neural Network        & 1754.922967                & 2.3191711           & 43147                      & 37963                    \\ \hline
3            & Boosted Trees                   & 933.0220367                & 3.2054466           & 761683                     & 40689                    \\ \hline
4            & Coarse Gaussian SVM             & 1511.460739                & 2.3098189           & 75205                      & 72361                    \\ \hline
5            & Coarse Tree                     & 1526.950679                & 1.7418541           & 23708                      & 20599                    \\ \hline
6            & Cubic SVM                       & 2427.102266                & 1.7944496           & 77721                      & 74873                    \\ \hline
7            & Efficient Linear Least Squares  & 1533.736861                & 2.2213512           & 34003                      & 23343                    \\ \hline
8            & Efficient Linear SVM            & 2093.578071                & 1.548973            & 34209                      & 23343                    \\ \hline
9            & Exponential GPR                 & 1451.633594                & 2.4708306           & 85769                      & 80629                    \\ \hline
10           & Fine Gaussian SVM               & 1514.09517                 & 2.4110752           & 80229                      & 77385                    \\ \hline
11           & Fine Tree                       & 2533.062355                & 1.8855657           & 25220                      & 21235                    \\ \hline
12           & Least Squares Regression Kernel & 1180.38151                 & 2.5893868           & 96724                      & 196645                   \\ \hline
13           & Linear                          & 1354.851313                & 3.6347679           & 706624                     & NaN                      \\ \hline
14           & Linear SVM                      & 1555.468739                & 2.459725            & 78961                      & 74873                    \\ \hline
15           & Matern 5/2 GPR                  & 1864.919136                & 1.7848793           & 85763                      & 80623                    \\ \hline
16           & Medium Gaussian SVM             & 1435.649515                & 1.551896            & 72693                      & 69849                    \\ \hline
17           & Medium Neural Network           & 1599.535763                & 3.1054997           & 60335                      & 55675                    \\ \hline
18           & Medium Tree                     & 1795.609526                & 2.4015117           & 24212                      & 20811                    \\ \hline
19           & Narrow Neural Network           & 2164.04465                 & 1.7075303           & 41375                      & 36715                    \\ \hline
20           & Quadratic SVM                   & 1654.017917                & 1.9138619           & 78977                      & 76129                    \\ \hline
21           & Rational Quadratic GPR          & 1370.055057                & 2.3956686           & 85814                      & 80649                    \\ \hline
22           & Squared Exponential GPR         & 1395.696063                & 3.3372784           & 85783                      & 80643                    \\ \hline
23           & SVM Kernel                      & 1347.067153                & 1.6530232           & 96794                      & 196645                   \\ \hline
24           & Trilayered Neural Network       & 1878.106519                & 2.3345327           & 44919                      & 39211                    \\ \hline
25           & Wide Neural Network             & 1610.336111                & 1.7116661           & 155135                     & 150475                   \\ \hline
\end{tabular}%
}
\end{table}
\end{landscape}


\end{document}
