# Supplementary material for: Beyond wind speed: Integrating oceanic indices and time-lagged features for superior wind energy prediction
Source: PLoS One. 2026 Mar 19;21(3):e0344167. doi: 10.1371/journal.pone.0344167 (PMC13001975; doi:10.1371/journal.pone.0344167)
Supplement: S12 Table — This table lists the hyperparameter settings for Experiment C. (TEX) [file pone.0344167.s012.tex]

\documentclass{article}

% Language setting
\usepackage[english]{babel}
\usepackage[figurename=Sup.Figure]{caption}
\usepackage[tablename=Sup.Table]{caption}
% Set page size and margins
\usepackage[letterpaper,top=2cm,bottom=2cm,left=3cm,right=3cm,marginparwidth=1.75cm]{geometry}

% Useful packages
\usepackage{amsmath}
\usepackage{graphicx}\usepackage{longtable}
\usepackage{geometry}
\geometry{margin=1in}
\usepackage{adjustbox}
\usepackage{array}
\usepackage{booktabs}
\renewcommand{\arraystretch}{1.2}
\usepackage[colorlinks=true, allcolors=blue]{hyperref}
\usepackage{lscape}


% for easy author/affiliation handling
\usepackage{authblk}

\title{Supplementary file 12: \\Beyond Wind Speed: Integrating Oceanic Indices and Time-Lagged Features for Superior Wind Energy Prediction}

% Define authors and affiliations

\author[1,*]{Namal Rathnayake}
\author[2]{Mahesh Yadev}
\author[3]{Jeevani Jayasinghe}
\author[4]{Upaka Rathnayake}
\author[1]{Masashi Minamide}
\author[5]{Yukinobu Hoshino}


\affil[1]{Graduate School of Engineering, Faculty of Engineering, University of Tokyo, Hongo, Tokyo, 113-8656, Japan}
\affil[2]{Ministry of Water Supply, Irrigation and Energy, Koshi Province, C7PG+924, Nepal}
\affil[3]{Department of Electronics, Faculty of Engineering, Wayamba University, Kurunegala, 60170, Sri Lanka}
\affil[4]{Department of Civil Engineering and Construction, Faculty of Engineering and Design, Atlantic Technological University, Sligo, F91 YW50, Ireland}
\affil[5]{School of Systems Engineering, Kochi University of Technology, 185 Miyanokuchi, Tosayamada, Kami City, Kochi 782-8502, Japan}

% remove the date completely
\date{}

\begin{document}
\maketitle


% --> HERE: output the ToC and lists
\tableofcontents
% \clearpage

% \listoffigures    % if you plan to insert figures
\listoftables     % if you plan to insert tables
\clearpage

% Please add the following required packages to your document preamble:
% \usepackage{graphicx}
% \usepackage{lscape}
\begin{landscape}
\begin{table}[]
\centering
\caption{Experiment C - Hyperparams}
\label{tab:C-hyper}
\resizebox{\columnwidth}{!}{%
\begin{tabular}{|l|l|l|}
\hline
Model Number & Model                           & Hyperparameters                                                                                                                                                                                                                     \\ \hline
1            & Bagged Trees                    & Minimum leaf size: 8; Number of learners: 30; Number of predictors to sample: Select All                                                                                                                                            \\ \hline
2            & Bilayered Neural Network        & Number of fully connected layers: 2; First layer size: 10; Second layer size: 10; Activation: ReLU; Iteration limit: 1000; Regularization strength (Lambda): 0; Standardize data: Yes                                               \\ \hline
3            & Boosted Trees                   & Minimum leaf size: 8; Number of learners: 30; Learning rate: 0.1; Number of predictors to sample: Select All                                                                                                                        \\ \hline
4            & Coarse Gaussian SVM             & Kernel function: Gaussian; Kernel scale: 50; Box constraint: Automatic; Epsilon: Auto; Standardize data: Yes                                                                                                                        \\ \hline
5            & Coarse Tree                     & Minimum leaf size: 36; Surrogate decision splits: Off                                                                                                                                                                               \\ \hline
6            & Cubic SVM                       & Kernel function: Cubic; Kernel scale: Automatic; Box constraint: Automatic; Epsilon: Auto; Standardize data: Yes                                                                                                                    \\ \hline
7            & Efficient Linear Least Squares  & Learner: Least squares; Solver: Auto; Regularization: Auto; Regularization strength (Lambda): Auto; Relative coefficient tolerance (Beta tolerance): 0.0001;                                                                        \\ \hline
8            & Efficient Linear SVM            & Learner: SVM; Solver: Auto; Regularization: Auto; Regularization strength (Lambda): Auto; Relative coefficient tolerance (Beta tolerance): 0.0001; Epsilon: Auto                                                                    \\ \hline
9            & Exponential GPR                 & Basis function: Constant; Kernel function: Exponential; Use isotropic kernel: Yes; Kernel scale: Automatic; Signal standard deviation: Automatic; Sigma: Automatic; Standardize data: Yes; Optimize numeric parameters: Yes         \\ \hline
10           & Fine Gaussian SVM               & Kernel function: Gaussian; Kernel scale: 3.1; Box constraint: Automatic; Epsilon: Auto; Standardize data: Yes                                                                                                                       \\ \hline
11           & Fine Tree                       & Minimum leaf size: 4; Surrogate decision splits: Off                                                                                                                                                                                \\ \hline
12           & Least Squares Regression Kernel & Learner: Least Squares Kernel; Number of expansion dimensions: Auto; Regularization strength (Lambda): Auto; Kernel scale: Auto; Standardize data: Yes; Iteration limit: 1000                                                       \\ \hline
13           & Linear                          & Terms: Linear; Robust option: Off                                                                                                                                                                                                   \\ \hline
14           & Linear SVM                      & Kernel function: Linear; Kernel scale: Automatic; Box constraint: Automatic; Epsilon: Auto; Standardize data: Yes                                                                                                                   \\ \hline
15           & Matern 5/2 GPR                  & Basis function: Constant; Kernel function: Matern 5/2; Use isotropic kernel: Yes; Kernel scale: Automatic; Signal standard deviation: Automatic; Sigma: Automatic; Standardize data: Yes; Optimize numeric parameters: Yes          \\ \hline
16           & Medium Gaussian SVM             & Kernel function: Gaussian; Kernel scale: 12; Box constraint: Automatic; Epsilon: Auto; Standardize data: Yes                                                                                                                        \\ \hline
17           & Medium Neural Network           & Number of fully connected layers: 1; First layer size: 25; Activation: ReLU; Iteration limit: 1000; Regularization strength (Lambda): 0; Standardize data: Yes                                                                      \\ \hline
18           & Medium Tree                     & Minimum leaf size: 12; Surrogate decision splits: Off                                                                                                                                                                               \\ \hline
19           & Narrow Neural Network           & Number of fully connected layers: 1; First layer size: 10; Activation: ReLU; Iteration limit: 1000; Regularization strength (Lambda): 0; Standardize data: Yes                                                                      \\ \hline
20           & Quadratic SVM                   & Kernel function: Quadratic; Kernel scale: Automatic; Box constraint: Automatic; Epsilon: Auto; Standardize data: Yes                                                                                                                \\ \hline
21           & Rational Quadratic GPR          & Basis function: Constant; Kernel function: Rational Quadratic; Use isotropic kernel: Yes; Kernel scale: Automatic; Signal standard deviation: Automatic; Sigma: Automatic; Standardize data: Yes; Optimize numeric parameters: Yes  \\ \hline
22           & Squared Exponential GPR         & Basis function: Constant; Kernel function: Squared Exponential; Use isotropic kernel: Yes; Kernel scale: Automatic; Signal standard deviation: Automatic; Sigma: Automatic; Standardize data: Yes; Optimize numeric parameters: Yes \\ \hline
23           & SVM Kernel                      & Learner: SVM; Number of expansion dimensions: Auto; Regularization strength (Lambda): Auto; Kernel scale: Auto; Epsilon: Auto; Standardize data: Yes; Iteration limit: 1000                                                         \\ \hline
24           & Trilayered Neural Network       & Number of fully connected layers: 3; First layer size: 10; Second layer size: 10; Third layer size: 10; Activation: ReLU; Iteration limit: 1000; Regularization strength (Lambda): 0; Standardize data: Yes                         \\ \hline
25           & Wide Neural Network             & Number of fully connected layers: 1; First layer size: 100; Activation: ReLU; Iteration limit: 1000; Regularization strength (Lambda): 0; Standardize data: Yes                                                                     \\ \hline
\end{tabular}%
}
\end{table}
\end{landscape}


\end{document}
