# Supplementary material for: Beyond wind speed: Integrating oceanic indices and time-lagged features for superior wind energy prediction
Source: PLoS One. 2026 Mar 19;21(3):e0344167. doi: 10.1371/journal.pone.0344167 (PMC13001975; doi:10.1371/journal.pone.0344167)
Supplement: S13 Table — This table presents the validation performance metrics for Experiment D. (TEX) [file pone.0344167.s013.tex]

\documentclass{article}

% Language setting
\usepackage[english]{babel}
\usepackage[figurename=Sup.Figure]{caption}
\usepackage[tablename=Sup.Table]{caption}
% Set page size and margins
\usepackage[letterpaper,top=2cm,bottom=2cm,left=3cm,right=3cm,marginparwidth=1.75cm]{geometry}

% Useful packages
\usepackage{amsmath}
\usepackage{graphicx}\usepackage{longtable}
\usepackage{geometry}
\geometry{margin=1in}
\usepackage{adjustbox}
\usepackage{array}
\usepackage{booktabs}
\renewcommand{\arraystretch}{1.2}
\usepackage[colorlinks=true, allcolors=blue]{hyperref}
\usepackage{lscape}


% for easy author/affiliation handling
\usepackage{authblk}

\title{Supplementary file 13: \\Beyond Wind Speed: Integrating Oceanic Indices and Time-Lagged Features for Superior Wind Energy Prediction}

% Define authors and affiliations

\author[1,*]{Namal Rathnayake}
\author[2]{Mahesh Yadev}
\author[3]{Jeevani Jayasinghe}
\author[4]{Upaka Rathnayake}
\author[1]{Masashi Minamide}
\author[5]{Yukinobu Hoshino}


\affil[1]{Graduate School of Engineering, Faculty of Engineering, University of Tokyo, Hongo, Tokyo, 113-8656, Japan}
\affil[2]{Ministry of Water Supply, Irrigation and Energy, Koshi Province, C7PG+924, Nepal}
\affil[3]{Department of Electronics, Faculty of Engineering, Wayamba University, Kurunegala, 60170, Sri Lanka}
\affil[4]{Department of Civil Engineering and Construction, Faculty of Engineering and Design, Atlantic Technological University, Sligo, F91 YW50, Ireland}
\affil[5]{School of Systems Engineering, Kochi University of Technology, 185 Miyanokuchi, Tosayamada, Kami City, Kochi 782-8502, Japan}

% remove the date completely
\date{}

\begin{document}
\maketitle


% --> HERE: output the ToC and lists
\tableofcontents
% \clearpage

% \listoffigures    % if you plan to insert figures
\listoftables     % if you plan to insert tables
\clearpage

% Please add the following required packages to your document preamble:
% \usepackage{graphicx}
\begin{table}[]
\centering
\caption{Experiment D - Validation Results}
\label{tab:D-val}
\resizebox{\columnwidth}{!}{%
\begin{tabular}{|l|l|l|l|l|l|l|}
\hline
Model Number & Model                           & RMSE   & MSE       & R2    & MAE    & MAPE \% \\ \hline
1            & Bagged Trees                    & 312.31 & 97535.99  & 0.88  & 207.50 & 36.42   \\ \hline
2            & Bilayered Neural Network        & 229.94 & 52872.09  & 0.93  & 174.28 & 30.16   \\ \hline
3            & Boosted Trees                   & 307.05 & 94281.59  & 0.88  & 220.43 & 41.75   \\ \hline
4            & Coarse Gaussian SVM             & 262.44 & 68872.54  & 0.91  & 208.67 & 168.92  \\ \hline
5            & Coarse Tree                     & 886.36 & 785641.55 & 0.00  & 803.06 & 106.31  \\ \hline
6            & Cubic SVM                       & 921.38 & 848944.04 & -0.08 & 732.20 & 104.88  \\ \hline
7            & Efficient Linear Least Squares  & 225.62 & 50905.24  & 0.94  & 174.32 & 103.04  \\ \hline
8            & Efficient Linear SVM            & 685.90 & 470462.62 & 0.40  & 540.85 & 115.96  \\ \hline
9            & Exponential GPR                 & 192.03 & 36874.74  & 0.95  & 136.78 & 41.51   \\ \hline
10           & Fine Gaussian SVM               & 631.76 & 399115.15 & 0.49  & 512.73 & 41.29   \\ \hline
11           & Fine Tree                       & 297.26 & 88362.47  & 0.89  & 220.59 & 36.19   \\ \hline
12           & Least Squares Regression Kernel & 297.09 & 88260.80  & 0.89  & 221.69 & 84.51   \\ \hline
13           & Linear                          & 225.54 & 50867.56  & 0.94  & 174.16 & 38.13   \\ \hline
14           & Linear SVM                      & 966.01 & 933167.53 & -0.19 & 765.39 & 32.18   \\ \hline
15           & Matern 5/2 GPR                  & 179.01 & 32044.01  & 0.96  & 127.20 & 26.96   \\ \hline
16           & Medium Gaussian SVM             & 237.34 & 56331.43  & 0.93  & 178.16 & 28.33   \\ \hline
17           & Medium Neural Network           & 358.05 & 128200.87 & 0.84  & 231.53 & 30.05   \\ \hline
18           & Medium Tree                     & 366.71 & 134474.41 & 0.83  & 263.37 & 26.96   \\ \hline
19           & Narrow Neural Network           & 282.69 & 79911.46  & 0.90  & 205.14 & 32.37   \\ \hline
20           & Quadratic SVM                   & 951.42 & 905198.70 & -0.15 & 753.09 & 70.38   \\ \hline
21           & Rational Quadratic GPR          & 172.79 & 29856.58  & 0.96  & 125.48 & 40.19   \\ \hline
22           & Squared Exponential GPR         & 172.79 & 29856.58  & 0.96  & 125.48 & 34.85   \\ \hline
23           & SVM Kernel                      & 972.82 & 946383.33 & -0.20 & 770.76 & 37.29   \\ \hline
24           & Trilayered Neural Network       & 235.30 & 55366.99  & 0.93  & 174.90 & 106.43  \\ \hline
25           & Wide Neural Network             & 234.30 & 54897.61  & 0.93  & 178.73 & 50.67   \\ \hline
\end{tabular}%
}
\end{table}


\end{document}
