# Supplementary material for: Beyond wind speed: Integrating oceanic indices and time-lagged features for superior wind energy prediction
Source: PLoS One. 2026 Mar 19;21(3):e0344167. doi: 10.1371/journal.pone.0344167 (PMC13001975; doi:10.1371/journal.pone.0344167)
Supplement: S14 Table — This table presents the test performance metrics for Experiment D. (TEX) [file pone.0344167.s014.tex]

\documentclass{article}

% Language setting
\usepackage[english]{babel}
\usepackage[figurename=Sup.Figure]{caption}
\usepackage[tablename=Sup.Table]{caption}
% Set page size and margins
\usepackage[letterpaper,top=2cm,bottom=2cm,left=3cm,right=3cm,marginparwidth=1.75cm]{geometry}

% Useful packages
\usepackage{amsmath}
\usepackage{graphicx}\usepackage{longtable}
\usepackage{geometry}
\geometry{margin=1in}
\usepackage{adjustbox}
\usepackage{array}
\usepackage{booktabs}
\renewcommand{\arraystretch}{1.2}
\usepackage[colorlinks=true, allcolors=blue]{hyperref}
\usepackage{lscape}


% for easy author/affiliation handling
\usepackage{authblk}

\title{Supplementary file 14: \\Beyond Wind Speed: Integrating Oceanic Indices and Time-Lagged Features for Superior Wind Energy Prediction}

% Define authors and affiliations

\author[1,*]{Namal Rathnayake}
\author[2]{Mahesh Yadev}
\author[3]{Jeevani Jayasinghe}
\author[4]{Upaka Rathnayake}
\author[1]{Masashi Minamide}
\author[5]{Yukinobu Hoshino}


\affil[1]{Graduate School of Engineering, Faculty of Engineering, University of Tokyo, Hongo, Tokyo, 113-8656, Japan}
\affil[2]{Ministry of Water Supply, Irrigation and Energy, Koshi Province, C7PG+924, Nepal}
\affil[3]{Department of Electronics, Faculty of Engineering, Wayamba University, Kurunegala, 60170, Sri Lanka}
\affil[4]{Department of Civil Engineering and Construction, Faculty of Engineering and Design, Atlantic Technological University, Sligo, F91 YW50, Ireland}
\affil[5]{School of Systems Engineering, Kochi University of Technology, 185 Miyanokuchi, Tosayamada, Kami City, Kochi 782-8502, Japan}

% remove the date completely
\date{}

\begin{document}
\maketitle


% --> HERE: output the ToC and lists
\tableofcontents
% \clearpage

% \listoffigures    % if you plan to insert figures
\listoftables     % if you plan to insert tables
\clearpage

% Please add the following required packages to your document preamble:
% \usepackage{graphicx}
\begin{table}[]
\centering
\caption{Experiment D - Test Results}
\label{tab:D-test}
\resizebox{\columnwidth}{!}{%
\begin{tabular}{|l|l|l|l|l|l|l|}
\hline
Model Number & Model                           & MAE    & MSE       & RMSE   & R2    & MAPE \% \\ \hline
1            & Bagged Trees                    & 148.13 & 66477.47  & 257.83 & 0.84  & 13.69   \\ \hline
2            & Bilayered Neural Network        & 130.19 & 25538.52  & 159.81 & 0.94  & 22.58   \\ \hline
3            & Boosted Trees                   & 39.16  & 2878.84   & 53.65  & 0.99  & 20.54   \\ \hline
4            & Coarse Gaussian SVM             & 135.28 & 29170.56  & 170.79 & 0.93  & 57.37   \\ \hline
5            & Coarse Tree                     & 581.46 & 436684.53 & 660.82 & -0.04 & 41.66   \\ \hline
6            & Cubic SVM                       & 560.03 & 529680.05 & 727.79 & -0.27 & 40.32   \\ \hline
7            & Efficient Linear Least Squares  & 121.63 & 33074.46  & 181.86 & 0.92  & 38.23   \\ \hline
8            & Efficient Linear SVM            & 361.10 & 261583.98 & 511.45 & 0.37  & 26.26   \\ \hline
9            & Exponential GPR                 & 131.26 & 27073.45  & 164.54 & 0.94  & 12.76   \\ \hline
10           & Fine Gaussian SVM               & 241.62 & 81561.27  & 285.59 & 0.81  & 13.22   \\ \hline
11           & Fine Tree                       & 215.62 & 69346.61  & 263.34 & 0.83  & 13.68   \\ \hline
12           & Least Squares Regression Kernel & 138.08 & 29582.14  & 171.99 & 0.93  & 22.50   \\ \hline
13           & Linear                          & 120.94 & 33161.21  & 182.10 & 0.92  & 4.40    \\ \hline
14           & Linear SVM                      & 623.25 & 657761.71 & 811.03 & -0.57 & 13.14   \\ \hline
15           & Matern 5/2 GPR                  & 136.17 & 24930.31  & 157.89 & 0.94  & 14.74   \\ \hline
16           & Medium Gaussian SVM             & 136.55 & 25747.86  & 160.46 & 0.94  & 14.77   \\ \hline
17           & Medium Neural Network           & 133.06 & 25779.60  & 160.56 & 0.94  & 12.42   \\ \hline
18           & Medium Tree                     & 222.55 & 198461.50 & 445.49 & 0.53  & 14.74   \\ \hline
19           & Narrow Neural Network           & 177.66 & 56492.87  & 237.68 & 0.86  & 17.75   \\ \hline
20           & Quadratic SVM                   & 601.99 & 615740.72 & 784.69 & -0.47 & 15.01   \\ \hline
21           & Rational Quadratic GPR          & 133.57 & 24301.26  & 155.89 & 0.94  & 14.80   \\ \hline
22           & Squared Exponential GPR         & 133.57 & 24301.25  & 155.89 & 0.94  & 14.38   \\ \hline
23           & SVM Kernel                      & 629.08 & 672849.81 & 820.27 & -0.61 & 22.20   \\ \hline
24           & Trilayered Neural Network       & 213.32 & 85586.82  & 292.55 & 0.80  & 41.83   \\ \hline
25           & Wide Neural Network             & 132.40 & 25696.08  & 160.30 & 0.94  & 17.05   \\ \hline
\end{tabular}%
}
\end{table}


\end{document}
