# Supplementary material for: Beyond wind speed: Integrating oceanic indices and time-lagged features for superior wind energy prediction
Source: PLoS One. 2026 Mar 19;21(3):e0344167. doi: 10.1371/journal.pone.0344167 (PMC13001975; doi:10.1371/journal.pone.0344167)
Supplement: S15 Table — This table details the model configurations used in Experiment D. (TEX) [file pone.0344167.s015.tex]

\documentclass{article}

% Language setting
\usepackage[english]{babel}
\usepackage[figurename=Sup.Figure]{caption}
\usepackage[tablename=Sup.Table]{caption}
% Set page size and margins
\usepackage[letterpaper,top=2cm,bottom=2cm,left=3cm,right=3cm,marginparwidth=1.75cm]{geometry}

% Useful packages
\usepackage{amsmath}
\usepackage{graphicx}\usepackage{longtable}
\usepackage{geometry}
\geometry{margin=1in}
\usepackage{adjustbox}
\usepackage{array}
\usepackage{booktabs}
\renewcommand{\arraystretch}{1.2}
\usepackage[colorlinks=true, allcolors=blue]{hyperref}
\usepackage{lscape}


% for easy author/affiliation handling
\usepackage{authblk}

\title{Supplementary file 15: \\Beyond Wind Speed: Integrating Oceanic Indices and Time-Lagged Features for Superior Wind Energy Prediction}

% Define authors and affiliations

\author[1,*]{Namal Rathnayake}
\author[2]{Mahesh Yadev}
\author[3]{Jeevani Jayasinghe}
\author[4]{Upaka Rathnayake}
\author[1]{Masashi Minamide}
\author[5]{Yukinobu Hoshino}


\affil[1]{Graduate School of Engineering, Faculty of Engineering, University of Tokyo, Hongo, Tokyo, 113-8656, Japan}
\affil[2]{Ministry of Water Supply, Irrigation and Energy, Koshi Province, C7PG+924, Nepal}
\affil[3]{Department of Electronics, Faculty of Engineering, Wayamba University, Kurunegala, 60170, Sri Lanka}
\affil[4]{Department of Civil Engineering and Construction, Faculty of Engineering and Design, Atlantic Technological University, Sligo, F91 YW50, Ireland}
\affil[5]{School of Systems Engineering, Kochi University of Technology, 185 Miyanokuchi, Tosayamada, Kami City, Kochi 782-8502, Japan}

% remove the date completely
\date{}

\begin{document}
\maketitle


% --> HERE: output the ToC and lists
\tableofcontents
% \clearpage

% \listoffigures    % if you plan to insert figures
\listoftables     % if you plan to insert tables
\clearpage


% Please add the following required packages to your document preamble:
% \usepackage{graphicx}
% \usepackage{lscape}
\begin{landscape}
\begin{table}[]
\centering
\caption{Experiment D - Model Specifications}
\label{tab:D-spec}
\resizebox{\columnwidth}{!}{%
\begin{tabular}{|l|l|l|l|l|l|}
\hline
Model Number & Model                           & Prediction Speed (obs/sec) & Training Time (sec) & Compact Model Size (bytes) & Coder Model Size (bytes) \\ \hline
1            & Bagged Trees                    & 4974.78                    & 3.19                & 5580                       & 1287                     \\ \hline
2            & Bilayered Neural Network        & 5589.64                    & 2.55                & 4129                       & 1222                     \\ \hline
3            & Boosted Trees                   & 5499.14                    & 3.90                & 2869                       & 692                      \\ \hline
4            & Coarse Gaussian SVM             & 5543.81                    & 1.24                & 2365                       & 480                      \\ \hline
5            & Coarse Tree                     & 5103.13                    & 3.43                & 4986                       & 2122                     \\ \hline
6            & Cubic SVM                       & 5175.42                    & 2.64                & 4970                       & 2122                     \\ \hline
7            & Efficient Linear Least Squares  & 4968.40                    & 2.62                & 4970                       & 2122                     \\ \hline
8            & Efficient Linear SVM            & 5094.85                    & 2.57                & 4902                       & 2058                     \\ \hline
9            & Exponential GPR                 & 5101.44                    & 2.57                & 4390                       & 1546                     \\ \hline
10           & Fine Gaussian SVM               & 5225.99                    & 2.50                & 4582                       & 1738                     \\ \hline
11           & Fine Tree                       & 5497.81                    & 2.48                & 9649                       & 776                      \\ \hline
12           & Least Squares Regression Kernel & 5486.09                    & 2.52                & 9689                       & 776                      \\ \hline
13           & Linear                          & 1741.98                    & 2.57                & 98910                      & 15530                    \\ \hline
14           & Linear SVM                      & 1551.25                    & 2.80                & 98682                      & 15448                    \\ \hline
15           & Matern 5/2 GPR                  & 3760.35                    & 2.85                & 9360                       & 4220                     \\ \hline
16           & Medium Gaussian SVM             & 5082.98                    & 2.58                & 9340                       & 4200                     \\ \hline
17           & Medium Neural Network           & 5096.48                    & 2.64                & 9346                       & 4206                     \\ \hline
18           & Medium Tree                     & 4229.45                    & 2.92                & 9391                       & 4226                     \\ \hline
19           & Narrow Neural Network           & 5203.17                    & 2.93                & 5344                       & 1908                     \\ \hline
20           & Quadratic SVM                   & 5090.93                    & 2.76                & 5944                       & 2508                     \\ \hline
21           & Rational Quadratic GPR          & 4773.85                    & 2.80                & 8944                       & 5508                     \\ \hline
22           & Squared Exponential GPR         & 5200.46                    & 4.58                & 7116                       & 3156                     \\ \hline
23           & SVM Kernel                      & 5097.99                    & 2.79                & 8888                       & 4404                     \\ \hline
24           & Trilayered Neural Network       & 3866.25                    & 3.27                & 8491                       & 3448                     \\ \hline
25           & Wide Neural Network             & 4591.71                    & 2.63                & 8421                       & 3448                     \\ \hline
\end{tabular}%
}
\end{table}
\end{landscape}


\end{document}
